# Supplementary material for: Mendelian randomisation highlights type 1 diabetes as a causal determinant of idiopathic pulmonary fibrosis
Source: Diabetol Metab Syndr. 2024 Apr 24;16:90. doi: 10.1186/s13098-024-01331-x (PMC11044474; doi:10.1186/s13098-024-01331-x)
Supplement: Supplementary file 1 — Supplementary Material 1 [file 13098_2024_1331_MOESM1_ESM.csv]

	SNP	effect_allele.exposure	other_allele.exposure	effect_allele.outcome	other_allele.outcome	beta.exposure	beta.outcome	eaf.exposure	eaf.outcome	remove	palindromic	ambiguous	id.outcome	chr	pos	se.outcome	samplesize.outcome	pval.outcome	outcome	originalname.outcome	outcome.deprecated	mr_keep.outcome	data_source.outcome	proxy.outcome	target_snp.outcome	proxy_snp.outcome	target_a1.outcome	target_a2.outcome	proxy_a1.outcome	proxy_a2.outcome	pos.exposure	se.exposure	pval.exposure	samplesize.exposure	chr.exposure	id.exposure	exposure	mr_keep.exposure	pval_origin.exposure	data_source.exposure	action	SNP_index	mr_keep
1	rs11203203	A	G	A	G	0.149971	0.0671	NA	0.2795	FALSE	FALSE	FALSE	finn-b-IPF	21	43836186	0.0509	NA	0.1878	Idiopathic pulmonary fibrosis || id:finn-b-IPF	Idiopathic pulmonary fibrosis	Idiopathic pulmonary fibrosis || ||	TRUE	igd	NA	NA	NA	NA	NA	NA	NA	43836186	0.0189963	2.91E-15	18856	21	ebi-a-GCST005536	|| id:ebi-a-GCST005536	TRUE	reported	igd	3	1	TRUE
2	rs113010081	C	T	C	T	-0.16405	-0.2239	NA	0.1285	FALSE	FALSE	FALSE	finn-b-IPF	3	46457412	0.0679	NA	0.000973397	Idiopathic pulmonary fibrosis || id:finn-b-IPF	Idiopathic pulmonary fibrosis	Idiopathic pulmonary fibrosis || ||	TRUE	igd	NA	NA	NA	NA	NA	NA	NA	46457412	0.0300091	4.59E-08	18856	3	ebi-a-GCST005536	|| id:ebi-a-GCST005536	TRUE	reported	igd	3	1	TRUE
3	rs12150079	A	G	A	G	0.114043	0.0085	NA	0.3313	FALSE	FALSE	FALSE	finn-b-IPF	17	38025417	0.0482	NA	0.8608	Idiopathic pulmonary fibrosis || id:finn-b-IPF	Idiopathic pulmonary fibrosis	Idiopathic pulmonary fibrosis || ||	TRUE	igd	NA	NA	NA	NA	NA	NA	NA	38025417	0.0200075	1.20E-08	18856	17	ebi-a-GCST005536	|| id:ebi-a-GCST005536	TRUE	reported	igd	3	1	TRUE
4	rs12416116	A	C	A	C	-0.164993	0.0064	NA	0.2417	FALSE	FALSE	FALSE	finn-b-IPF	10	90035654	0.0534	NA	0.9049	Idiopathic pulmonary fibrosis || id:finn-b-IPF	Idiopathic pulmonary fibrosis	Idiopathic pulmonary fibrosis || ||	TRUE	igd	NA	NA	NA	NA	NA	NA	NA	90035654	0.0209991	3.93E-15	18856	10	ebi-a-GCST005536	|| id:ebi-a-GCST005536	TRUE	reported	igd	3	1	TRUE
5	rs12927355	T	C	T	C	-0.192008	-0.03	NA	0.3045	FALSE	FALSE	FALSE	finn-b-IPF	16	11194771	0.0495	NA	0.5446	Idiopathic pulmonary fibrosis || id:finn-b-IPF	Idiopathic pulmonary fibrosis	Idiopathic pulmonary fibrosis || ||	TRUE	igd	NA	NA	NA	NA	NA	NA	NA	11194771	0.0200009	7.99E-22	18856	16	ebi-a-GCST005536	|| id:ebi-a-GCST005536	TRUE	reported	igd	3	1	TRUE
6	rs1456988	T	G	T	G	-0.111005	0.0127	NA	0.6071	FALSE	FALSE	FALSE	finn-b-IPF	14	98488007	0.0468	NA	0.786901	Idiopathic pulmonary fibrosis || id:finn-b-IPF	Idiopathic pulmonary fibrosis	Idiopathic pulmonary fibrosis || ||	TRUE	igd	NA	NA	NA	NA	NA	NA	NA	98488007	0.0200008	2.86E-08	18856	14	ebi-a-GCST005536	|| id:ebi-a-GCST005536	TRUE	reported	igd	3	1	TRUE
7	rs151233	T	C	T	C	0.171008	-0.0163	NA	0.1233	FALSE	FALSE	FALSE	finn-b-IPF	16	28506428	0.069	NA	0.8129	Idiopathic pulmonary fibrosis || id:finn-b-IPF	Idiopathic pulmonary fibrosis	Idiopathic pulmonary fibrosis || ||	TRUE	igd	NA	NA	NA	NA	NA	NA	NA	28506428	0.0260012	4.80E-11	18856	16	ebi-a-GCST005536	|| id:ebi-a-GCST005536	TRUE	reported	igd	3	1	TRUE
8	rs1574285	T	G	T	G	-0.115024	0.024	NA	0.5594	FALSE	FALSE	FALSE	finn-b-IPF	9	4283137	0.0459	NA	0.6009	Idiopathic pulmonary fibrosis || id:finn-b-IPF	Idiopathic pulmonary fibrosis	Idiopathic pulmonary fibrosis || ||	TRUE	igd	NA	NA	NA	NA	NA	NA	NA	4283137	0.0190039	1.42E-09	18856	9	ebi-a-GCST005536	|| id:ebi-a-GCST005536	TRUE	reported	igd	3	1	TRUE
9	rs1701704	G	T	G	T	0.222984	-0.0756	NA	0.3198	FALSE	FALSE	FALSE	finn-b-IPF	12	56412487	0.0488	NA	0.1216	Idiopathic pulmonary fibrosis || id:finn-b-IPF	Idiopathic pulmonary fibrosis	Idiopathic pulmonary fibrosis || ||	TRUE	igd	NA	NA	NA	NA	NA	NA	NA	56412487	0.0189986	8.25E-32	18856	12	ebi-a-GCST005536	|| id:ebi-a-GCST005536	TRUE	reported	igd	3	1	TRUE
10	rs1893217	G	A	G	A	0.192024	0.0858	NA	0.1576	FALSE	FALSE	FALSE	finn-b-IPF	18	12809340	0.0625	NA	0.1698	Idiopathic pulmonary fibrosis || id:finn-b-IPF	Idiopathic pulmonary fibrosis	Idiopathic pulmonary fibrosis || ||	TRUE	igd	NA	NA	NA	NA	NA	NA	NA	12809340	0.024003	1.24E-15	18856	18	ebi-a-GCST005536	|| id:ebi-a-GCST005536	TRUE	reported	igd	3	1	TRUE
11	rs2045258	G	A	G	A	0.116983	0.0172	NA	0.4334	FALSE	FALSE	FALSE	finn-b-IPF	6	126760994	0.0459	NA	0.707801	Idiopathic pulmonary fibrosis || id:finn-b-IPF	Idiopathic pulmonary fibrosis	Idiopathic pulmonary fibrosis || ||	TRUE	igd	TRUE	rs2045258	rs2184968	G	A	C	T	126674354	0.0189972	7.37E-10	18856	6	ebi-a-GCST005536	|| id:ebi-a-GCST005536	TRUE	reported	igd	3	1	TRUE
12	rs2111485	G	A	G	A	0.164993	0.0782	NA	0.5825	FALSE	FALSE	FALSE	finn-b-IPF	2	163110536	0.0462	NA	0.0905399	Idiopathic pulmonary fibrosis || id:finn-b-IPF	Idiopathic pulmonary fibrosis	Idiopathic pulmonary fibrosis || ||	TRUE	igd	NA	NA	NA	NA	NA	NA	NA	163110536	0.0189991	3.81E-18	18856	2	ebi-a-GCST005536	|| id:ebi-a-GCST005536	TRUE	reported	igd	3	1	TRUE
13	rs229533	C	A	C	A	0.106969	0.07	NA	0.3995	FALSE	FALSE	FALSE	finn-b-IPF	22	37587111	0.0464	NA	0.1316	Idiopathic pulmonary fibrosis || id:finn-b-IPF	Idiopathic pulmonary fibrosis	Idiopathic pulmonary fibrosis || ||	TRUE	igd	NA	NA	NA	NA	NA	NA	NA	37587111	0.0189945	1.79E-08	18856	22	ebi-a-GCST005536	|| id:ebi-a-GCST005536	TRUE	reported	igd	3	1	TRUE
14	rs2304256	A	C	A	C	-0.139032	-0.0628	NA	0.2537	FALSE	FALSE	FALSE	finn-b-IPF	19	10475652	0.0526	NA	0.2325	Idiopathic pulmonary fibrosis || id:finn-b-IPF	Idiopathic pulmonary fibrosis	Idiopathic pulmonary fibrosis || ||	TRUE	igd	NA	NA	NA	NA	NA	NA	NA	10475652	0.0210049	3.61E-11	18856	19	ebi-a-GCST005536	|| id:ebi-a-GCST005536	TRUE	reported	igd	3	1	TRUE
15	rs2611215	G	A	G	A	-0.167969	-0.0866	NA	0.7628	FALSE	FALSE	FALSE	finn-b-IPF	4	166574267	0.0537	NA	0.1064	Idiopathic pulmonary fibrosis || id:finn-b-IPF	Idiopathic pulmonary fibrosis	Idiopathic pulmonary fibrosis || ||	TRUE	igd	NA	NA	NA	NA	NA	NA	NA	166574267	0.0249954	1.82E-11	18856	4	ebi-a-GCST005536	|| id:ebi-a-GCST005536	TRUE	reported	igd	3	1	TRUE
16	rs3087243	A	G	A	G	-0.178051	-0.0691	NA	0.3298	FALSE	FALSE	FALSE	finn-b-IPF	2	204738919	0.0484	NA	0.1532	Idiopathic pulmonary fibrosis || id:finn-b-IPF	Idiopathic pulmonary fibrosis	Idiopathic pulmonary fibrosis || ||	TRUE	igd	NA	NA	NA	NA	NA	NA	NA	204738919	0.0190054	7.36E-21	18856	2	ebi-a-GCST005536	|| id:ebi-a-GCST005536	TRUE	reported	igd	3	1	TRUE
17	rs3184504	C	T	C	T	-0.266051	-0.0885	NA	0.593	FALSE	FALSE	FALSE	finn-b-IPF	12	111884608	0.0464	NA	0.0564196	Idiopathic pulmonary fibrosis || id:finn-b-IPF	Idiopathic pulmonary fibrosis	Idiopathic pulmonary fibrosis || ||	TRUE	igd	NA	NA	NA	NA	NA	NA	NA	111884608	0.0190036	1.56E-44	18856	12	ebi-a-GCST005536	|| id:ebi-a-GCST005536	TRUE	reported	igd	3	1	TRUE
18	rs34593439	A	G	A	G	-0.246028	0.0372	NA	0.1268	FALSE	FALSE	FALSE	finn-b-IPF	15	79234957	0.0681	NA	0.5855	Idiopathic pulmonary fibrosis || id:finn-b-IPF	Idiopathic pulmonary fibrosis	Idiopathic pulmonary fibrosis || ||	TRUE	igd	NA	NA	NA	NA	NA	NA	NA	79234957	0.0330038	9.02E-14	18856	15	ebi-a-GCST005536	|| id:ebi-a-GCST005536	TRUE	reported	igd	3	1	TRUE
19	rs3842727	T	G	T	G	0.686966	0.0802	NA	0.7536	FALSE	FALSE	FALSE	finn-b-IPF	11	2184848	0.0532	NA	0.1316	Idiopathic pulmonary fibrosis || id:finn-b-IPF	Idiopathic pulmonary fibrosis	Idiopathic pulmonary fibrosis || ||	TRUE	igd	NA	NA	NA	NA	NA	NA	NA	2184848	0.0229989	4.89E-196	18856	11	ebi-a-GCST005536	|| id:ebi-a-GCST005536	TRUE	reported	igd	3	1	TRUE
20	rs402072	C	T	C	T	-0.142025	0.0327	NA	0.14	FALSE	FALSE	FALSE	finn-b-IPF	19	47219122	0.065	NA	0.614601	Idiopathic pulmonary fibrosis || id:finn-b-IPF	Idiopathic pulmonary fibrosis	Idiopathic pulmonary fibrosis || ||	TRUE	igd	NA	NA	NA	NA	NA	NA	NA	47219122	0.0260045	4.72E-08	18856	19	ebi-a-GCST005536	|| id:ebi-a-GCST005536	TRUE	reported	igd	3	1	TRUE
21	rs41295121	T	C	T	C	-0.652965	-0.3716	NA	0.00181	FALSE	FALSE	FALSE	finn-b-IPF	10	6129643	0.5771	NA	0.5196	Idiopathic pulmonary fibrosis || id:finn-b-IPF	Idiopathic pulmonary fibrosis	Idiopathic pulmonary fibrosis || ||	TRUE	igd	NA	NA	NA	NA	NA	NA	NA	6129643	0.111994	5.53E-09	18856	10	ebi-a-GCST005536	|| id:ebi-a-GCST005536	TRUE	reported	igd	3	1	TRUE
22	rs4820830	T	C	T	C	-0.134968	-0.1354	NA	0.683	FALSE	FALSE	FALSE	finn-b-IPF	22	30531091	0.0491	NA	0.00583096	Idiopathic pulmonary fibrosis || id:finn-b-IPF	Idiopathic pulmonary fibrosis	Idiopathic pulmonary fibrosis || ||	TRUE	igd	NA	NA	NA	NA	NA	NA	NA	30531091	0.0189955	1.20E-12	18856	22	ebi-a-GCST005536	|| id:ebi-a-GCST005536	TRUE	reported	igd	3	1	TRUE
23	rs4849135	G	T	G	T	0.114962	0.0301	NA	0.7959	FALSE	FALSE	FALSE	finn-b-IPF	2	111615079	0.0567	NA	0.5956	Idiopathic pulmonary fibrosis || id:finn-b-IPF	Idiopathic pulmonary fibrosis	Idiopathic pulmonary fibrosis || ||	TRUE	igd	NA	NA	NA	NA	NA	NA	NA	111615079	0.0209931	4.35E-08	18856	2	ebi-a-GCST005536	|| id:ebi-a-GCST005536	TRUE	reported	igd	3	1	TRUE
24	rs516246	T	C	T	C	0.142947	-0.0139	NA	0.3745	FALSE	FALSE	FALSE	finn-b-IPF	19	49206172	0.047	NA	0.768	Idiopathic pulmonary fibrosis || id:finn-b-IPF	Idiopathic pulmonary fibrosis	Idiopathic pulmonary fibrosis || ||	TRUE	igd	NA	NA	NA	NA	NA	NA	NA	49206172	0.018993	5.22E-14	18856	19	ebi-a-GCST005536	|| id:ebi-a-GCST005536	TRUE	reported	igd	3	1	TRUE
25	rs56994090	C	T	C	T	-0.12897	-0.0408	NA	0.4928	FALSE	FALSE	FALSE	finn-b-IPF	14	101306447	0.0458	NA	0.3725	Idiopathic pulmonary fibrosis || id:finn-b-IPF	Idiopathic pulmonary fibrosis	Idiopathic pulmonary fibrosis || ||	TRUE	igd	NA	NA	NA	NA	NA	NA	NA	101306447	0.0189956	1.13E-11	18856	14	ebi-a-GCST005536	|| id:ebi-a-GCST005536	TRUE	reported	igd	3	1	TRUE
26	rs6043409	G	A	G	A	0.126017	-0.0333	NA	0.695	FALSE	FALSE	FALSE	finn-b-IPF	20	1616206	0.0497	NA	0.5031	Idiopathic pulmonary fibrosis || id:finn-b-IPF	Idiopathic pulmonary fibrosis	Idiopathic pulmonary fibrosis || ||	TRUE	igd	NA	NA	NA	NA	NA	NA	NA	1616206	0.0200027	2.98E-10	18856	20	ebi-a-GCST005536	|| id:ebi-a-GCST005536	TRUE	reported	igd	3	1	TRUE
27	rs60918750	T	G	T	G	-0.16299	0.0455	NA	0.1291	FALSE	FALSE	FALSE	finn-b-IPF	11	2238974	0.0676	NA	0.5011	Idiopathic pulmonary fibrosis || id:finn-b-IPF	Idiopathic pulmonary fibrosis	Idiopathic pulmonary fibrosis || ||	TRUE	igd	NA	NA	NA	NA	NA	NA	NA	2238974	0.0289982	1.90E-08	18856	11	ebi-a-GCST005536	|| id:ebi-a-GCST005536	TRUE	reported	igd	3	1	TRUE
28	rs61839660	T	C	T	C	-0.471925	0.1293	NA	0.04058	FALSE	FALSE	FALSE	finn-b-IPF	10	6094697	0.1145	NA	0.2585	Idiopathic pulmonary fibrosis || id:finn-b-IPF	Idiopathic pulmonary fibrosis	Idiopathic pulmonary fibrosis || ||	TRUE	igd	NA	NA	NA	NA	NA	NA	NA	6094697	0.0359943	2.84E-39	18856	10	ebi-a-GCST005536	|| id:ebi-a-GCST005536	TRUE	reported	igd	3	1	TRUE
29	rs62447205	G	A	G	A	-0.116983	-0.0275	NA	0.3231	FALSE	FALSE	FALSE	finn-b-IPF	7	50465830	0.0489	NA	0.5739	Idiopathic pulmonary fibrosis || id:finn-b-IPF	Idiopathic pulmonary fibrosis	Idiopathic pulmonary fibrosis || ||	TRUE	igd	NA	NA	NA	NA	NA	NA	NA	50465830	0.020997	2.53E-08	18856	7	ebi-a-GCST005536	|| id:ebi-a-GCST005536	TRUE	reported	igd	3	1	TRUE
30	rs6679677	A	C	A	C	0.635995	0.0618	NA	0.1459	FALSE	FALSE	FALSE	finn-b-IPF	1	114303808	0.0648	NA	0.3401	Idiopathic pulmonary fibrosis || id:finn-b-IPF	Idiopathic pulmonary fibrosis	Idiopathic pulmonary fibrosis || ||	TRUE	igd	NA	NA	NA	NA	NA	NA	NA	114303808	0.0269998	1.10E-122	18856	1	ebi-a-GCST005536	|| id:ebi-a-GCST005536	TRUE	reported	igd	3	1	TRUE
31	rs6691977	C	T	C	T	0.126016	-0.0069	NA	0.3249	FALSE	FALSE	FALSE	finn-b-IPF	1	200814959	0.0487	NA	0.8877	Idiopathic pulmonary fibrosis || id:finn-b-IPF	Idiopathic pulmonary fibrosis	Idiopathic pulmonary fibrosis || ||	TRUE	igd	NA	NA	NA	NA	NA	NA	NA	200814959	0.0230029	4.30E-08	18856	1	ebi-a-GCST005536	|| id:ebi-a-GCST005536	TRUE	reported	igd	3	1	TRUE
32	rs6827756	C	T	C	T	-0.131028	0.0181	NA	0.534	FALSE	FALSE	FALSE	finn-b-IPF	4	123184411	0.0456	NA	0.6912	Idiopathic pulmonary fibrosis || id:finn-b-IPF	Idiopathic pulmonary fibrosis	Idiopathic pulmonary fibrosis || ||	TRUE	igd	NA	NA	NA	NA	NA	NA	NA	123184411	0.0190041	5.40E-12	18856	4	ebi-a-GCST005536	|| id:ebi-a-GCST005536	TRUE	reported	igd	3	1	TRUE
33	rs7239671	G	A	G	A	0.120978	0.009	NA	0.4401	FALSE	FALSE	FALSE	finn-b-IPF	18	67523260	0.0459	NA	0.8441	Idiopathic pulmonary fibrosis || id:finn-b-IPF	Idiopathic pulmonary fibrosis	Idiopathic pulmonary fibrosis || ||	TRUE	igd	NA	NA	NA	NA	NA	NA	NA	67523260	0.0179967	1.79E-11	18856	18	ebi-a-GCST005536	|| id:ebi-a-GCST005536	TRUE	reported	igd	3	1	TRUE
34	rs72727394	T	C	T	C	0.138021	-0.0784	NA	0.2042	FALSE	FALSE	FALSE	finn-b-IPF	15	38847022	0.0566	NA	0.1658	Idiopathic pulmonary fibrosis || id:finn-b-IPF	Idiopathic pulmonary fibrosis	Idiopathic pulmonary fibrosis || ||	TRUE	igd	NA	NA	NA	NA	NA	NA	NA	38847022	0.0220034	3.55E-10	18856	15	ebi-a-GCST005536	|| id:ebi-a-GCST005536	TRUE	reported	igd	3	1	TRUE
35	rs72928038	A	G	A	G	0.179985	0.0145	NA	0.1145	FALSE	FALSE	FALSE	finn-b-IPF	6	90976768	0.0721	NA	0.8412	Idiopathic pulmonary fibrosis || id:finn-b-IPF	Idiopathic pulmonary fibrosis	Idiopathic pulmonary fibrosis || ||	TRUE	igd	NA	NA	NA	NA	NA	NA	NA	90976768	0.0239981	6.38E-14	18856	6	ebi-a-GCST005536	|| id:ebi-a-GCST005536	TRUE	reported	igd	3	1	TRUE
36	rs7893467	T	G	T	G	-0.195978	-0.0291	NA	0.9616	FALSE	FALSE	FALSE	finn-b-IPF	10	6079035	0.1243	NA	0.815	Idiopathic pulmonary fibrosis || id:finn-b-IPF	Idiopathic pulmonary fibrosis	Idiopathic pulmonary fibrosis || ||	TRUE	igd	NA	NA	NA	NA	NA	NA	NA	6079035	0.0339962	8.18E-09	18856	10	ebi-a-GCST005536	|| id:ebi-a-GCST005536	TRUE	reported	igd	3	1	TRUE
37	rs8056814	A	G	A	G	0.27801	-0.0095	NA	0.0825	FALSE	FALSE	FALSE	finn-b-IPF	16	75252327	0.0832	NA	0.9088	Idiopathic pulmonary fibrosis || id:finn-b-IPF	Idiopathic pulmonary fibrosis	Idiopathic pulmonary fibrosis || ||	TRUE	igd	NA	NA	NA	NA	NA	NA	NA	75252327	0.0310012	3.03E-19	18856	16	ebi-a-GCST005536	|| id:ebi-a-GCST005536	TRUE	reported	igd	3	1	TRUE
38	rs9585056	T	C	T	C	-0.116004	0.0037	NA	0.7493	FALSE	FALSE	FALSE	finn-b-IPF	13	100081766	0.0524	NA	0.9436	Idiopathic pulmonary fibrosis || id:finn-b-IPF	Idiopathic pulmonary fibrosis	Idiopathic pulmonary fibrosis || ||	TRUE	igd	NA	NA	NA	NA	NA	NA	NA	100081766	0.0210007	3.32E-08	18856	13	ebi-a-GCST005536	|| id:ebi-a-GCST005536	TRUE	reported	igd	3	1	TRUE
	This table includes one SNP related smoking
	Mendelian randomisation highlights type 1 diabetes as a causal determinant of idiopathic pulmonary fibrosis
	Aging Clinical and Experimental Research
	Xinlai Ma a, #, Yang Zhang b, #, Fan Wu a, Xue Liu b, Wei Zhang b, *
	*Corresponding author:
	Wei Zhang
	Affiliated Hospital of Shandong University of Traditional Chinese Medicine
	E-mail: huxizhijia@126.com
